# Supplementary material for: Health literacy and use of preventive health services among North Korean defectors in the Republic of Korea
Source: PLoS One. 2018 Jun 27;13(6):e0195964. doi: 10.1371/journal.pone.0195964 (PMC6021060; doi:10.1371/journal.pone.0195964)
Supplement: S3 File — (XLS) [file pone.0195964.s003.xls]

## Sheet: Sheet1
ID	Influ_vac_rate	Health check-up	Age	Gender	Marital_status	Duration in ROK (year)	Duration of stay in abroad (year)	I_1_1	I_2_1_1	I_2_2_1	I_2_3_1	I_2_4_1	I_3_1	I_4_1	I_5_1	I_6_1	I_7_1	I_8_1	I_9_1	Vocabulary score	Comprehension and calculation Score	Total score
1	No	No	25	Male	Single	9		O	O	O	O	X	O	O	O	O	O	O	O	4	7	11
2	No	No	31	Male	Single	4	2	O	O	O	O	O	O	O	O	O	O	O	O	5	7	12
3	No	.	35	Female	Together	7	9	O	O	O	O	O	O	O	O	X	O	O	O	5	6	11
4	Yes	.	36	Female	Together	8	2	O	O	O	O	X	O	O	O	O	O	O	X	4	6	10
5	No	.	37	Female	Together	8	4	O	O	O	O	X	O	O	O	O	O	O	O	4	7	11
6	No	.	37	Female	Single	6	4	O	O	O	O	O	O	O	O	O	O	O	X	5	6	11
7	Yes	.	36	Female	Together	5	3	O	O	O	O	O	O	O	O	O	O	O	O	5	7	12
8	Yes	No	36	Female	Together	8	2	O	O	X	O	O	O	O	O	O	O	O	X	4	6	10
9	No	No	39	Female	Together	7	3	O	O	O	O	X	O	O	O	O	O	O	X	4	6	10
10	No	.	34	Female	Single	12	0	O	X	X	X	X	O	O	O	O	O	O	X	1	6	7
11	No	Yes	38	Female	Single	11	1	O	O	O	O	O	O	O	O	O	O	O	X	5	6	11
12	No	No	28	Female	Single	7	14	O	X	X	X	X	O	O	O	X	O	O	X	1	5	6
13	No	Yes	33	Male	Together	5	6	O	O	O	O	O	O	O	O	O	O	O	O	5	7	12
14	.	No	39	Female	Single	12	0	O	X	X	O	O	O	O	X	O	O	O	O	3	6	9
15	No	.	34	Female	Together	5	4	O	O	O	O	O	O	O	O	O	O	O	X	5	6	11
16	No	.	37	Female	Together	7	4	O	X	X	O	O	O	O	O	X	O	O	X	3	5	8
17	No	.	32	Female	Together	2	5	O	O	O	O	X	O	O	O	O	O	O	X	4	6	10
18	No	.	34	Female	Together	5	5	O	O	X	O	O	O	O	O	O	O	O	O	4	7	11
19	No	.	33	Female	Together	4	2	O	O	O	O	O	O	O	O	O	O	O	O	5	7	12
20	No	No	40	Female	Single	12	0	O	O	O	O	O	O	O	O	O	O	O	O	5	7	12
21	No	No	40	Female	Together	12	3	O	O	O	O	O	O	O	O	O	O	O	O	5	7	12
22	No	No	32	Female	Together	3	2	O	O	O	O	X	O	O	O	O	O	O	X	4	6	10
23	Yes	Yes	34	Female	Together	6	1	O	O	O	O	O	X	O	O	O	O	O	X	5	5	10
24	No	Yes	34	Male	Together	5	1	O	O	O	O	O	O	O	O	O	O	O	O	5	7	12
25	.	Yes	35	Female	Single	7	5	O	O	O	O	O	O	O	O	O	O	O	O	5	7	12
26	No	.	35	Female	Together	5	3	O	O	X	O	X	O	O	O	O	O	O	O	3	7	10
27	No	.	43	Female	Single	11	4	O	O	O	O	O	O	O	O	O	O	O	O	5	7	12
28	No	No	44	Female	Together	11	3	O	X	X	O	X	X	X	X	X	O	X	X	2	1	3
29	Yes	Yes	38	Female	Together	5	8	O	O	O	O	X	O	O	O	X	O	O	O	4	6	10
30	Yes	Yes	44	Female	Together	12	2	O	O	O	O	O	O	O	O	O	O	O	O	5	7	12
31	Yes	Yes	46	Female	Single	9	3	O	O	O	O	O	O	O	O	O	O	O	O	5	7	12
32	Yes	.	36	Female	Together	4	4	O	O	O	O	O	O	O	O	O	O	O	O	5	7	12
33	No	.	40	Female	Together	5	5	O	O	X	O	O	O	O	O	O	O	O	X	4	6	10
34	No	Yes	42	Female	Together	5	2	O	O	O	O	X	O	O	O	O	O	O	O	4	7	11
35	No	No	35	Male	Together	7	5	O	O	O	O	O	O	O	O	O	O	O	O	5	7	12
36	Yes	.	45	Female	Together	9	5	O	O	O	O	X	O	O	O	O	O	O	O	4	7	11
37	Yes	.	43	Female	Together	7	6	O	O	O	O	X	O	O	O	O	O	O	X	4	6	10
38	No	Yes	45	Female	Together	8	6	O	O	O	O	O	O	O	O	O	O	O	O	5	7	12
39	No	Yes	49	Female	Together	10	1	X	O	O	O	O	O	O	O	O	O	O	O	4	7	11
40	No	.	44	Female	Together	8	6	O	O	X	O	X	O	O	O	O	O	O	O	3	7	10
41	Yes	.	55	Female	Together	10	6	O	O	O	O	X	O	O	O	O	O	O	X	4	6	10
42	No	Yes	46	Female	Together	9	3	O	X	O	O	X	O	O	O	X	O	X	X	3	4	7
43	No	Yes	44	Female	Together	6	3	O	X	O	O	X	O	O	O	X	O	X	X	3	4	7
44	No	Yes	46	Female	Together	8	3	O	X	O	O	O	O	O	O	O	O	O	X	4	6	10
45	Yes	Yes	45	Female	Together	7	0	O	O	O	O	O	O	O	O	O	O	O	O	5	7	12
46	No	No	35	Male	Together	6	1	O	O	O	O	O	O	O	O	O	O	O	O	5	7	12
47	No	.	43	Female	Together	5	3	O	O	O	O	O	O	O	O	O	O	O	O	5	7	12
48	No	.	50	Female	Together	12	2	O	O	O	O	X	O	O	O	O	O	O	X	4	6	10
49	Yes	.	49	Female	Together	10	2	O	O	O	O	X	O	O	O	O	O	O	O	4	7	11
50	No	.	44	Female	Together	7	3	O	O	O	O	X	O	O	O	O	O	O	O	4	7	11
51	Yes	.	45	Female	Single	5	5	O	O	X	O	O	O	O	O	O	O	O	X	4	6	10
52	No	.	46	Female	Together	8	4	O	O	O	O	O	O	O	O	O	O	X	X	5	5	10
53	No	Yes	40	Female	Together	7	4	O	X	O	O	X	X	O	O	X	O	X	X	3	3	6
54	No	Yes	39	Female	Single	6	6	O	X	X	O	X	X	O	O	X	O	X	X	2	3	5
55	No	Yes	47	Female	Together	6	5	O	X	X	O	X	X	O	O	X	O	X	X	2	3	5
56	No	No	39	Female	Single	7	0	O	O	O	O	O	O	O	O	O	O	O	X	5	6	11
57	No	No	33	Male	Together	5	2	O	O	O	O	O	O	O	O	O	O	O	O	5	7	12
58	No	Yes	40	Female	Together	8	2	O	O	X	O	X	X	O	O	X	O	X	X	3	3	6
59	.	.	39	Female		3	2	O	X	X	O	X	X	O	O	O	O	O	X	2	5	7
60	No	.	45	Female	Together	7	5	O	O	O	O	X	O	O	O	O	O	O	X	4	6	10
61	Yes	Yes	42	Female	Together	7	4	O	X	X	O	O	O	O	O	O	O	O	X	3	6	9
62	Yes	No	40	Female	Together	7	3	O	O	O	O	X	O	O	O	O	O	O	X	4	6	10
63	No	.	43	Female	Together	6	4	O	O	O	O	X	O	O	O	O	O	O	O	4	7	11
64	Yes	.	42	Female	Together	8	5	O	O	X	O	X	O	O	O	O	O	O	X	3	6	9
65	No	No	40	Female	Together	6	4	O	O	O	O	O	O	O	O	O	O	O	O	5	7	12
66	No	No	43	Female	Single	9	5	O	O	O	O	X	O	O	O	O	O	O	O	4	7	11
67	No	.	46	Female	Single	5	3	O	O	X	O	O	O	O	O	O	O	O	O	4	7	11
68	No	No	32	Male	Together	7	1	O	O	O	O	O	O	O	O	O	O	O	O	5	7	12
69	No	No	45	Female	Together	9	6	O	O	O	O	X	O	O	O	O	O	X	X	4	5	9
70	No	.	45	Female	Together	7	4	O	O	O	O	O	O	O	O	O	O	O	X	5	6	11
71	Yes	.	49	Female	Together	12	2	O	O	O	O	O	O	O	O	O	O	O	X	5	6	11
72	Yes	.	45	Female	Together	10	4	O	O	O	O	O	O	O	O	O	O	X	O	5	6	11
73	Yes	No	49	Female	Single	10	5	O	O	O	O	O	O	O	O	O	O	O	O	5	7	12
74	No	.	50	Female	Together	10	3	O	X	X	O	O	O	O	O	X	O	X	X	3	4	7
75	Yes	Yes	48	Female	Single	5	2	O	O	O	O	O	O	O	O	O	O	O	O	5	7	12
76	.	Yes	53	Female	Single	5	4	O	O	O	O	X	O	O	O	O	O	O	O	4	7	11
77	.	No	51	Female	Single	5	2	X	X	X	X	X	X	X	O	X	O	X	X	0	2	2
78	.	Yes	48	Female	Single	5	1	O	O	O	O	O	O	O	O	O	O	O	X	5	6	11
79	No	No	32	Male	Single	5	1	O	O	X	O	O	O	O	O	O	O	O	O	4	7	11
80	No	Yes	49	Female	Single	5	2	O	O	O	O	O	O	O	O	O	O	O	O	5	7	12
81	No	Yes	51	Female	Single	3	2	O	O	O	O	O	O	O	O	O	O	O	X	5	6	11
82	Yes	Yes	46	Female	Single	4	2	O	O	O	O	X	O	O	O	O	O	O	X	4	6	10
83	No	Yes	50	Female	Single	8	2	O	O	O	O	O	O	O	O	O	O	O	O	5	7	12
84	.	Yes	54	Female	Together	6	1	O	O	O	O	O	O	O	O	O	O	O	X	5	6	11
85	No	Yes	52	Female	Single	6	1	O	X	X	X	X	O	O	O	O	O	O	O	1	7	8
86	No	.	51	Female	Together	9	3	O	O	X	O	O	O	O	O	O	O	O	O	4	7	11
87	No	.	53	Female	Single	8	6	O	O	O	O	X	O	O	O	O	O	O	X	4	6	10
88	No	.	51	Female	Single	4	7	O	X	O	O	X	O	O	O	O	O	X	X	3	5	8
89	Yes	.	46	Female	Single	3	8	O	O	X	O	O	O	O	O	O	O	O	O	4	7	11
90	No	No	32	Male	Single	6	2	O	O	O	O	O	O	O	O	O	O	O	O	5	7	12
91	Yes	.	43	Female	Together	3	5	O	O	O	O	X	O	O	O	O	O	O	O	4	7	11
92	No	Yes	51	Female	Single	5	3	O	O	X	O	X	X	O	O	X	O	X	X	3	3	6
93	No	Yes	50	Female	Single	5	3	O	X	X	O	X	X	O	O	X	X	X	X	2	2	4
94	No	Yes	49	Female	Single	7	1	O	O	X	O	X	O	O	O	X	X	X	X	3	3	6
95	No	Yes	53	Female	Single	5	6	O	X	X	O	X	O	O	O	X	O	X	X	2	4	6
96	No	Yes	52	Female	Single	5	9	O	O	O	X	X	O	X	O	O	X	X	X	3	3	6
97	Yes	Yes	56	Female	Together	10	3	O	X	X	O	X	O	O	O	X	O	O	X	2	5	7
98	Yes	No	60	Female	Single	4	4	O	O	X	O	O	O	X	O	O	O	O	X	4	5	9
99	.	No	65	Female	Together	12	9	O	X	O	O	O	O	O	X	X	O	O	X	4	4	8
100	No	Yes	60	Female	Single	6	5	O	O	O	O	O	O	O	O	O	O	O	O	5	7	12
101	No	.	41	Male	Single	12		O	O	O	O	X	O	O	O	X	O	X	O	4	5	9
102	.	Yes	70	Female	Single	5	6	X	X	X	X	X	X	X	O	X	O	X	X	2	2	4
103	Yes	.	60	Female	Single	5	7	O	O	X	O	O	O	O	O	O	O	O	X	4	6	10
104	No	.	56	Female	Together	4	6	O	O	O	O	X	O	O	O	O	O	O	X	4	6	10
105	No	.	55	Female	Single	4	6	O	O	X	O	O	O	O	O	O	O	O	X	4	6	10
106	No	.	53	Female	Single	2	5	O	O	X	O	X	O	O	O	O	O	O	X	3	6	9
107	No	.	57	Female	Together	5	3	O	O	X	O	X	O	O	O	O	O	O	O	3	7	10
108	Yes	.	57	Female	Single	4	3	O	O	X	O	O	O	O	O	O	O	O	X	4	6	10
109	Yes	.	56	Female	Together	4	5	O	O	X	O	X	O	O	O	O	O	O	X	3	6	9
110	No	.	56	Female	Together	4	6	O	O	O	O	X	O	O	O	O	O	O	O	4	7	11
111	Yes	.	54	Female	Single	3	6	O	O	O	O	X	O	O	O	O	O	O	X	4	6	10
112	.	Yes	29	Male	Single	11		O	O	O	O	X	O	O	O	O	O	O	X	4	6	10
113	No	No	38	Male	Single	12	1	O	O	O	O	O	O	O	O	X	O	O	X	5	5	10
114	No	.	57	Female	Together	4	6	O	O	O	O	X	X	O	O	O	O	O	X	4	5	9
115	No	No	35	Male	Together	9	3	O	O	O	O	O	O	O	O	O	O	O	O	5	7	12
116	Yes	Yes	40	Male	Together	11	4	O	O	O	O	O	O	O	O	O	O	O	O	5	7	12
117	No	Yes	32	Male	Single	4	2	O	O	O	O	X	O	O	O	O	O	O	X	4	6	10
118	.	Yes	34	Male	Single	5	1	O	O	O	O	X	O	O	O	O	O	O	X	4	6	10
119	No	.	32	Male	Single	12	0	O	O	O	O	X	X	O	X	X	O	O	O	4	4	8
120	.	Yes	53	Male	Single	3	0	X	X	X	X	X	X	X	O	O	O	O	O	0	5	5
121	No	Yes	48	Male	Single	6	4	X	X	X	X	X	X	O	O	X	O	X	X	0	3	3
122	No	Yes	43	Male	Together	2	2	X	O	O	O	O	O	O	O	O	O	O	O	4	7	11
123	Yes	No	45	Male	Together	4	6	O	O	O	O	O	O	O	O	O	O	O	X	5	6	11
124	Yes	Yes	28	Male	Together	11	2	O	O	X	O	X	O	O	O	O	O	O	O	3	7	10
125	Yes	.	49	Male	Single	8	3	O	O	O	O	X	O	O	O	O	O	O	O	4	7	11
126	No	No	50	Male	Together	12		O	O	O	O	O	O	O	O	O	O	O	O	5	7	12
127	No	No	61	Male	Together	13	0	O	O	O	O	O	O	O	O	O	O	O	O	5	7	12
128	No	No	52	Male	Single	16	1	O	O	O	O	O	O	O	O	O	O	O	O	5	7	12
129	No	No	51	Male	Together	8	1	O	O	O	O	O	O	O	O	O	O	O	O	5	7	12
130	No	No	51	Male	Together	10	0	O	O	O	O	O	O	O	O	O	O	O	O	5	7	12
131	No	No	38	Male	Together	3	8	O	O	O	O	O	O	O	O	O	O	O	O	5	7	12
132	No	Yes	44	Male	Single	8	5	O	O	O	O	O	O	O	O	O	O	O	O	5	7	12
133	No	No	41	Male	Together	7	5	O	O	O	O	O	O	O	O	O	O	O	O	5	7	12
134	No	Yes	40	Male	Together	8	5	X	O	O	O	O	O	O	O	O	O	O	O	4	7	11
135	.	No	27	Male	Single	11		O	O	O	O	O	O	O	O	O	O	O	O	5	7	12
136	No	No	38	Male	Together	4	6	O	O	O	O	O	O	O	O	O	O	O	O	5	7	12
137	No	No	39	Male	Together	8	3	O	O	O	O	O	O	O	O	O	O	O	O	5	7	12
138	No	No	40	Male	Together	6	6	O	O	O	O	O	O	O	O	O	O	O	O	5	7	12
139	No	No	44	Male	Together	10	5	O	O	X	O	X	O	O	O	O	O	X	X	3	5	8
140	No	No	54	Male	Together	16	0	O	O	O	O	O	O	O	O	O	O	O	O	5	7	12
141	No	Yes	41	Male	Together	6	2	O	O	O	O	O	O	O	O	O	O	O	O	5	7	12
142	No	No	41	Male	Single	8	2	O	O	O	O	O	O	O	O	O	O	O	O	5	7	12
143	No	No	41	Male	Together	15	0	O	O	O	O	O	O	O	O	O	O	O	O	5	7	12
144	No	No	41	Male	Together	9	1	X	O	O	O	O	O	O	O	O	O	O	O	4	7	11
145	No	No	42	Male		12	4	O	O	O	O	O	O	O	O	O	O	O	O	5	7	12
146	.	No	25	Male	Single	9		O	X	X	O	X	X	O	O	X	O	X	X	2	3	5
147	No	No	40	Male	Together	12	2	O	O	O	O	O	X	O	O	O	O	O	O	5	6	11
148	No	.	39	Male	Single	9	1	O	O	O	O	X	O	O	O	O	O	O	X	4	6	10
149	No	.	46	Male	Together	9	3	O	O	O	O	O	O	O	O	O	O	X	X	5	5	10
150	No	.	37	Male	Single	7	4	O	O	O	O	O	O	O	O	O	O	O	X	5	6	11
151	No	Yes	48	Male	Single	7	0	O	O	O	O	O	O	O	O	O	O	O	X	5	6	11
152	.	No	24	Male	Single	9		O	O	O	O	X	O	O	O	X	O	X	X	4	4	8
153	No	.	67	Male	Together	6	1	O	O	X	O	O	O	O	X	X	O	O	X	4	4	8
154	No	Yes	64	Male	Single	5	0	O	O	O	O	O	O	O	O	O	O	O	O	5	7	12
155	No	No	63	Male	Together	12	2	O	O	O	O	O	O	O	O	O	O	O	O	5	7	12
156	No	No	61	Male	Together	9	2	O	O	O	O	O	O	O	O	O	O	O	O	5	7	12
157	Yes	Yes	60	Male	Together	7	0	O	O	O	O	O	O	O	O	O	O	O	O	5	7	12
158	No	Yes	60	Male	Single	6	2	O	O	O	O	O	O	O	O	O	O	O	X	5	6	11
159	No	Yes	24	Female	Single	8	1	O	O	O	X	X	X	O	O	O	O	O	X	3	5	8
160	Yes	Yes	23	Female	Single	8	3	O	O	O	O	O	O	O	O	O	O	O	O	5	7	12
161	Yes	Yes	28	Female	Together	10	2	O	O	O	O	O	O	O	O	O	O	O	X	5	6	11
162	.	No	24	Male	Single	8		O	O	O	O	X	O	O	O	O	O	O	X	4	6	10
163	Yes	Yes	25	Female	Together	7	4	O	O	O	O	O	O	O	O	O	O	O	X	5	6	11
164	Yes	Yes	25	Female	Single	7	4	O	O	O	O	O	O	O	O	O	O	O	X	5	6	11
165	Yes	Yes	24	Female	Single	9	1	O	O	O	O	O	O	O	O	O	O	O	O	5	7	12
166	.	Yes	22	Female	Single	5	3	O	O	O	O	O	O	O	O	O	O	O	O	5	7	12
167	Yes	Yes	24	Female	Single	7	2	O	O	O	O	O	O	O	O	O	O	O	O	5	7	12
168	.	Yes	22	Female	Single	4	1	O	O	O	O	X	O	O	O	O	O	O	O	4	7	11
169	.	Yes	27	Female	Single	10	2	X	O	O	O	X	O	O	O	O	O	O	X	3	6	9
170	.	Yes	23	Female	Single	5	2	O	O	O	O	O	O	O	O	O	O	O	O	5	7	12
171	No	Yes	22	Female	Single	7	4	O	O	O	O	O	O	O	O	X	O	O	O	5	6	11
172	No	Yes	23	Female	Single	9	2	O	O	O	O	X	O	O	O	O	O	O	O	4	7	11
173	No	Yes	21	Female	Single	7		O	O	O	O	X	O	O	O	O	O	O	O	4	7	11
174	Yes	Yes	26	Female	Together	7	0	O	O	O	O	O	O	O	O	O	O	O	O	5	7	12
175	No	Yes	23	Female	Single	6		O	O	O	O	O	O	O	O	O	O	O	O	5	7	12
176	Yes	Yes	24	Female	Single	8		O	O	O	O	X	O	O	O	O	O	O	O	4	7	11
177	Yes	.	31	Female	Single	4	6	O	O	O	O	O	O	O	O	O	O	O	O	5	7	12
178	No	.	33	Female	Together	4	6	O	O	O	O	O	X	O	O	O	O	O	X	5	5	10
179	No	.	37	Female	Together	10	4	O	O	O	O	O	O	O	O	O	O	O	X	5	6	11
180	No	.	36	Female	Together	9	2	O	O	O	O	X	O	O	O	O	O	O	O	4	7	11
181	No	.	37	Female	Together	8	3	O	O	O	O	X	O	O	O	O	O	O	X	4	6	10
182	No	.	32	Female	Together	5	3	O	O	X	O	O	O	O	O	O	O	O	X	4	6	10
183	No	.	35	Female	Together	8	5	O	O	O	O	O	O	O	O	O	O	O	O	5	7	12
184	No	.	34	Female	Together	6	4	O	O	O	O	O	O	O	O	O	O	O	X	5	6	11
185	No	.	36	Female	Together	7	3	O	O	O	O	O	O	O	O	O	O	O	X	5	6	11
186	Yes	.	35	Female	Together	7	7	O	O	O	O	O	O	O	O	O	X	O	X	5	5	10
187	Yes	.	35	Female	Together	8	1	O	O	O	O	O	O	O	O	O	O	O	X	5	6	11
188	Yes	.	34	Female	Together	4	2	O	O	O	O	O	O	O	O	O	O	O	O	5	7	12
189	Yes	Yes	33	Female	Together	3	2	O	O	O	O	X	O	O	O	O	O	O	X	4	6	10
190	Yes	Yes	32	Female	Together	2	2	O	O	O	O	X	O	O	O	O	O	O	X	4	6	10
191	Yes	.	33	Female	Single	3	5	O	O	O	O	X	O	O	O	O	O	O	O	4	7	11
192	Yes	No	22	Male	Single	8	0	O	O	O	O	O	O	O	O	O	O	O	O	5	7	12
193	No	No	31	Female	Together	3	0	O	O	O	O	O	O	O	O	O	O	O	X	5	6	11
194	No	Yes	44	Female	Together	3	1	O	O	O	O	O	O	O	O	O	O	O	O	5	7	12
195	Yes	Yes	53	Male	Together	5	12	O	O	O	O	O	O	O	O	O	O	O	O	5	7	12
196	Yes	Yes	66	Female	Single	10	1	O	O	O	O	O	O	X	O	O	X	O	O	5	5	10
197	No	Yes	38	Male	Together	3	2	O	O	O	O	O	O	O	O	O	X	O	X	5	5	10
198	No	Yes	33	Male	Together	3	0	O	O	O	O	O	X	O	O	O	O	O	X	5	5	10
199	No	Yes	36	Male	Together	4	1	O	O	O	O	O	O	O	O	O	O	O	O	5	7	12
200	.	No	39	Female	Together	3	5	O	O	O	O	O	O	O	O	O	O	O	O	5	7	12
201	No	Yes	37	Female	Together	3	0	O	O	O	O	O	O	O	O	O	O	O	O	5	7	12
202	No	Yes	33	Female	Single	4	8	O	O	O	O	O	O	O	O	O	O	O	O	5	7	12
203	No	Yes	33	Female	Together	4	9	O	O	O	O	O	O	O	O	O	O	O	X	5	6	11
204	Yes	Yes	46	Female	Together	8	5	O	O	O	O	O	X	O	O	O	O	O	O	5	6	11
205	Yes	Yes	33	Female	Single	10	5	O	O	O	O	O	O	O	O	O	O	O	O	5	7	12
206	Yes	Yes	37	Female	Single	3	5	O	O	O	O	O	O	O	O	X	O	O	O	5	6	11
207	Yes	Yes	38	Female	Single	6	7	O	O	O	O	X	O	O	O	O	O	O	O	4	7	11
208	No	Yes	46	Female	Single	3	9	O	O	O	O	O	O	O	O	O	O	O	O	5	7	12
209	No	Yes	42	Female	Together	5	9	O	O	O	O	O	O	O	O	O	O	O	X	5	6	11
210	No	Yes	55	Female	Single	7	7	O	O	O	O	X	O	O	O	X	O	O	X	4	5	9
211	No	No	54	Female	Single	9	5	O	O	O	O	O	O	O	O	O	O	O	O	5	7	12
212	No	Yes	53	Female	Single	2	3	O	O	O	O	O	O	O	O	O	O	O	O	5	7	12
213	Yes	No	24	Male	Single	8	0	O	O	X	O	O	O	O	O	X	O	O	X	4	5	9
214	No	No	27	Female	Single	3	0	O	O	O	O	O	O	O	O	O	O	O	X	5	6	11
215	Yes	No	39	Male	Together	11	0	O	O	O	O	O	O	O	O	O	O	X	O	5	6	11
216	No	No	33	Female	Single	2	11	O	O	O	O	O	O	O	O	X	O	O	X	5	5	10
217	No	No	35	Female	Single	2	1	O	O	O	O	O	O	O	O	O	O	O	O	5	7	12
218	.	No	33	Female	Together	10	4	O	O	X	O	O	O	O	O	X	O	O	X	4	5	9
219	Yes	No	33	Female	Single	8	10	O	X	O	O	O	O	O	O	X	O	O	X	4	5	9
220	No	No	36	Female	Together	9	6	O	O	O	O	O	O	O	O	X	O	X	X	5	4	9
221	No	No	36	Female	Single	3	11	O	X	O	O	O	O	O	O	X	O	O	X	4	5	9
222	Yes	Yes	50	Male	Together	5	0	O	O	O	O	O	O	O	O	O	O	O	O	5	7	12
223	Yes	No	43	Male	Single	2	0	O	O	O	O	O	O	O	O	O	O	O	X	5	6	11
224	No	Yes	45	Female	Together	5	4	O	O	O	O	O	O	O	O	O	O	O	X	5	6	11
225	Yes	Yes	49	Female	Single	3	0	O	O	O	O	O	O	X	O	X	O	O	X	5	4	9
226	No	No	39	Male	Single	5	0	O	O	O	O	O	O	O	O	X	O	O	X	5	5	10
227	Yes	No	42	Female	Single	7	4	O	O	O	O	O	O	O	O	O	O	O	O	5	7	12
228	No	No	42	Female	Together	4	0	O	O	O	O	O	O	O	O	O	O	O	X	5	6	11
229	No	Yes	53	Female	Single	5	4	O	O	O	O	O	O	O	O	X	O	O	X	5	5	10
230	Yes	No	46	Male	Single	6	0	O	O	O	O	O	O	O	O	O	O	O	O	5	7	12
231	Yes	Yes	26	Female	Single	3	1	O	O	O	O	O	O	O	O	O	O	O	O	5	7	12
232	No	Yes	35	Female	Single	8	4	O	O	O	O	O	O	O	O	O	O	O	O	5	7	12
233	No	Yes	43	Female	Single	3	0	O	O	O	O	O	O	O	O	O	O	O	O	5	7	12
234	No	Yes	48	Female	Single	9	2	O	O	O	O	O	O	O	O	O	O	O	O	5	7	12
235	Yes	Yes	45	Female	Together	9	5	O	O	O	O	O	O	O	O	O	O	O	O	5	7	12
236	No	No	44	Female	Single	10	4	O	O	O	O	O	O	O	O	O	O	O	O	5	7	12
237	No	Yes	40	Female	Together	3	3	O	O	O	O	X	O	O	O	O	O	O	O	4	7	11
238	Yes	No	56	Female	Single	9	2	O	O	O	O	O	O	O	O	O	O	O	O	5	7	12
239	Yes	Yes	54	Female	Single	3	10	O	O	O	O	O	O	O	O	O	O	O	O	5	7	12
240	No	No	34	Male	Together	4	1	O	O	O	O	O	O	O	O	O	O	O	O	5	7	12
241	No	Yes	43	Female	Single	5	8	O	O	O	O	O	O	O	O	O	O	O	X	5	6	11
242	Yes	Yes	61	Female	Single	8	3	O	O	O	O	X	O	O	O	O	O	O	O	4	7	11
243	No	No	23	Male	Single	4	0	O	X	O	O	X	X	O	O	X	O	O	O	3	5	8
244	No	No	29	Female	Single	4	2	O	O	O	O	O	O	O	O	O	O	O	O	5	7	12
245	No	No	33	Male	Together	3	0	O	O	O	O	O	O	O	O	O	O	O	O	5	7	12
246	No	No	25	Female	Together	4	1	O	O	O	O	O	X	O	O	X	O	O	O	5	5	10
247	No	Yes	27	Female	Single	3	0	O	O	O	O	O	O	O	O	O	O	O	O	5	7	12
248	No	No	34	Female	Together	5	5	O	O	O	O	O	O	O	O	O	O	O	O	5	7	12
249	Yes	No	30	Female	Together	3	3	O	O	O	O	X	O	O	O	O	O	O	O	4	7	11
250	No	Yes	40	Female	Together	3	7	O	O	O	O	O	O	O	O	O	O	O	O	5	7	12
251	No	Yes	38	Female	Together	9	10	O	O	O	O	O	O	O	O	O	O	O	O	5	7	12
252	No	No	39	Female	Together	5	9	O	O	O	O	O	O	O	O	O	O	O	O	5	7	12
253	No	No	46	Female	Single	5	8	O	O	O	O	O	O	O	O	O	O	O	O	5	7	12
254	No	Yes	43	Female	Together	5	8	X	O	X	O	O	O	O	O	X	O	O	O	3	6	9
255	No	No	50	Male	Single	5	12	O	O	O	O	O	O	O	O	O	O	O	O	5	7	12
256	No	No	47	Male	Together	8	0	O	O	X	O	O	O	O	O	X	O	X	O	4	5	9
257	Yes	Yes	67	Male	Single	8	5	O	O	O	O	O	O	O	O	O	O	O	O	5	7	12
258	.	Yes	27	Female	Single	2	0	O	O	O	O	O	O	O	O	X	O	O	O	5	6	11
259	No	Yes	33	Female	Single	8	6	O	O	O	O	O	O	O	O	O	O	O	O	5	7	12
260	Yes	Yes	37	Female	Together	3	3	O	O	O	O	O	O	O	O	X	O	O	O	5	6	11
261	No	No	37	Female	Together	5	6	O	O	O	O	O	O	O	O	X	O	O	O	5	6	11
262	No	Yes	36	Female	Together	3	6	O	O	X	O	O	O	O	O	X	O	O	O	4	6	10
263	No	Yes	42	Female	Single	4	10	O	O	O	O	O	O	O	O	O	O	O	O	5	7	12
264	Yes	Yes	46	Female	Single	2	5	O	O	O	O	O	O	O	O	O	O	O	O	5	7	12
265	No	Yes	43	Female	Single	2	3	O	O	O	O	O	O	O	O	X	O	O	O	5	6	11
266	Yes	Yes	67	Female	Single	7	7	O	O	O	O	O	O	O	O	O	O	O	O	5	7	12
267	Yes	No	36	Male	Single	2	1	O	O	O	O	O	O	O	O	O	O	X	O	5	6	11
268	No	No	34	Female	Together	5	0	O	O	O	O	O	O	O	O	X	O	O	X	5	5	10
269	No	No	35	Female	Together	3	9	O	O	O	O	O	O	O	O	O	O	O	X	5	6	11
270	Yes	Yes	33	Female	Single	12	0	O	O	O	O	O	O	O	O	O	O	O	O	5	7	12
271	No	No	33	Female	Together	6	7	O	O	O	O	O	O	O	O	O	O	O	X	5	6	11
272	No	Yes	38	Female	Together	5	0	O	O	X	O	O	X	X	O	X	O	X	O	4	3	7
273	.	No	43	Female	Single	8	0	O	O	O	O	O	O	O	O	X	O	O	X	5	5	10
274	No	No	43	Female	Together	11	3	O	O	O	O	O	O	O	O	O	O	O	X	5	6	11
275	No	Yes	36	Female	Together	2	11	O	O	O	O	X	O	O	O	O	O	O	O	4	7	11
276	No	No	41	Female	Together	7	4	O	O	O	O	O	O	O	O	O	O	O	O	5	7	12
277	Yes	Yes	36	Female	Single	3	8	O	O	O	O	O	O	O	O	O	O	O	O	5	7	12
278	No	Yes	49	Female	Single	8	6	O	X	O	O	X	O	O	O	O	O	O	X	3	6	9
279	No	Yes	49	Female	Single	8	0	O	O	O	O	O	O	O	O	O	X	X	O	5	5	10
280	No	Yes	45	Female	Single	3	0	O	O	O	X	O	X	O	O	X	X	O	X	4	3	7
281	No	Yes	34	Female	Single	4	8	O	O	O	O	X	O	O	O	O	O	O	X	4	6	10
282	Yes	Yes	46	Female	Single	3	10	O	O	O	O	O	O	O	O	O	O	O	O	5	7	12
283	Yes	Yes	58	Female	Together	8	6	O	O	O	O	O	O	O	O	O	O	O	O	5	7	12
284	Yes	No	55	Female	Single	3	9	O	O	O	O	O	O	O	O	O	O	O	X	5	6	11
285	Yes	Yes	66	Female	Together	6	8	O	O	O	O	O	O	O	O	O	O	O	X	5	6	11
286	No	No	29	Female	Together	2	4	O	O	O	O	O	O	O	O	O	O	O	O	5	7	12
287	No	No	39	Male	Together	2	0	O	O	O	O	X	O	O	O	O	X	X	O	4	5	9
288	No	Yes	39	Male	Single	9	3	O	O	O	O	X	O	O	O	O	O	O	X	4	6	10
289	Yes	Yes	35	Female	Together	9	5	O	O	O	O	O	O	X	O	O	O	O	O	5	6	11
290	No	Yes	34	Female	Together	3	4	O	O	O	O	X	O	O	X	O	O	O	X	4	5	9
291	Yes	Yes	41	Female	Together	6	6	O	O	O	O	X	O	O	O	X	O	X	X	4	4	8
292	No	No	35	Female	Together	9	3	O	O	O	O	O	O	O	O	O	O	O	O	5	7	12
293	No	No	37	Female	Single	3	7	O	O	O	O	O	O	O	X	X	O	X	X	5	3	8
294	Yes	No	34	Female	Together	4	3	O	O	O	O	O	O	O	O	X	X	O	X	5	4	9
295	No	No	38	Female	Together	3	12	O	X	O	X	O	X	X	O	X	X	X	X	3	1	4
296	No	Yes	48	Male	Single	2	1	O	O	O	O	O	O	X	O	O	O	X	X	5	4	9
297	Yes	Yes	45	Female	Together	4	10	O	O	O	O	O	O	O	O	O	O	O	O	5	7	12
298	No	Yes	49	Female	Together	5	9	O	O	O	O	X	O	O	O	X	O	O	X	4	5	9
299	No	Yes	42	Female	Together	4	10	X	X	O	O	O	O	O	O	X	X	O	X	3	4	7
300	No	Yes	48	Female	Together	2	6	O	O	O	O	O	O	O	O	O	O	O	X	5	6	11
301	No	No	47	Female	Together	2	12	O	O	O	O	O	O	X	O	O	O	X	O	5	5	10
302	No	No	31	Male	Single	6	8	X	O	O	O	O	O	O	O	O	O	O	O	4	7	11
303	No	No	28	Male	Single	6	4	O	O	O	O	X	O	O	O	O	O	O	X	4	6	10
304	No	Yes	34	Female	Single	4	1	O	O	O	O	O	X	O	O	O	O	O	X	5	5	10
305	No	No	30	Male	Single	4	3	O	O	O	O	O	X	O	X	X	X	O	X	5	2	7
306	No	Yes	60	Male	Together	5	6	O	O	O	O	O	O	O	O	O	O	O	O	5	7	12
307	No	No	30	Female	Together	3	3	O	O	O	O	O	O	O	O	O	O	O	X	5	6	11
308	No	Yes	33	Male	Together	5	0	O	O	O	O	X	O	O	O	O	O	O	O	4	7	11
309	No	Yes	39	Female	Together	8	5	O	O	O	O	X	O	X	O	O	O	O	O	4	6	10
310	No	No	33	Female	Together	5	8	X	X	X	X	O	O	X	O	X	O	O	O	1	5	6
311	No	Yes	48	Male	Together	5	0	O	O	O	O	O	O	O	O	O	O	O	O	5	7	12
312	Yes	Yes	41	Female	Single	6	0	O	O	O	O	O	O	O	O	O	O	O	O	5	7	12
313	Yes	No	26	Male	Single	5	8	O	O	O	O	O	O	O	O	O	O	O	O	5	7	12
314	No	Yes	35	Female	Together	6	0	O	O	O	O	X	O	O	O	O	O	O	O	4	7	11
315	No	Yes	37	Female	Single	3	3	O	O	O	O	O	O	O	O	X	O	O	O	5	6	11
316	No	Yes	33	Female	Single	7	7	O	O	O	O	X	O	X	O	O	O	O	O	4	6	10
317	No	No	32	Female	Single	5	7	O	O	O	O	O	O	X	O	O	O	X	O	5	5	10
318	No	Yes	43	Male	Together	6	0	O	O	X	O	X	O	O	O	O	O	O	O	3	7	10
319	No	Yes	42	Male	Single	9	4	O	O	O	O	X	O	O	O	X	O	X	X	4	4	8
320	No	Yes	44	Female	Together	4	4	O	O	O	O	X	O	O	O	O	O	O	O	4	7	11
321	No	No	43	Female	Single	7	0	O	O	O	O	O	O	O	O	O	O	O	O	5	7	12
322	Yes	No	46	Male	Together	2	1	O	O	O	O	O	O	O	O	O	O	O	O	5	7	12
323	No	No	25	Female	Together	5	2	O	O	O	O	O	O	O	O	O	O	O	O	5	7	12
324	No	No	43	Female	Single	8	0	O	O	O	O	O	O	O	O	O	O	O	O	5	7	12
325	Yes	No	43	Female	Together	5	0	O	O	O	O	O	O	O	O	O	O	X	O	5	6	11
326	No	No	43	Female	Together	3	0	O	O	O	O	O	O	O	O	O	O	O	O	5	7	12
327	No	No	43	Female	Single	5	4	O	O	O	O	O	O	O	O	O	O	O	O	5	7	12
328	.	Yes	43	Female	Single	5	0	O	O	O	O	X	O	O	O	O	O	O	O	4	7	11
329	No	No	42	Female	Together	7	1	O	O	O	O	O	O	O	O	O	O	O	O	5	7	12
330	No	Yes	46	Female	Single	7	1	O	O	O	O	O	O	O	O	O	O	O	O	5	7	12
331	No	Yes	43	Female	Together	7	2	O	O	O	O	O	O	O	O	X	O	X	O	5	5	10
332	No	Yes	43	Female	Single	6	8	X	O	O	O	X	O	O	O	O	X	X	O	3	5	8
333	No	Yes	46	Female	Single	6	0	O	X	O	O	X	O	O	O	X	O	O	X	3	5	8
334	Yes	Yes	24	Female	Single	4	0	O	O	O	O	O	O	O	O	O	X	X	O	5	5	10
335	No	Yes	43	Female	Together	9	5	O	O	O	O	O	O	X	O	O	O	O	O	5	6	11
336	No	Yes	61	Male	Together	12	0	O	O	O	O	X	O	O	O	O	O	O	X	4	6	10
337	Yes	Yes	58	Male	Single	5	7	O	O	O	O	O	O	O	O	O	O	O	O	5	7	12
338	Yes	Yes	52	Female	Single	5	4	O	O	O	O	O	O	O	O	O	O	O	O	5	7	12
339	No	Yes	52	Female	Single	4	3	O	O	O	O	X	O	O	O	O	O	O	O	4	7	11
340	Yes	Yes	62	Male	Single	4	0	O	O	O	O	O	O	O	O	O	X	X	O	5	5	10
341	Yes	Yes	66	Male	Together	7	8	O	O	O	O	X	O	O	O	O	O	O	X	4	6	10
342	Yes	Yes	66	Female	Single	5	0	O	X	O	X	X	O	O	O	X	O	O	X	2	5	7
343	No	No	30	Female	Single	7	5	O	O	O	O	O	O	O	O	O	O	O	O	5	7	12
344	No	Yes	31	Female	Together	5	4	O	O	O	O	O	O	O	O	O	O	O	O	5	7	12
345	No	No	25	Female	Single	6	1	O	O	O	O	X	O	O	O	O	O	O	O	4	7	11
346	Yes	No	33	Female	Single	5	8	O	O	O	O	O	O	O	O	O	O	O	O	5	7	12
347	No	No	41	Female	Single	5	9	O	O	O	O	O	O	O	O	O	O	O	O	5	7	12
348	No	No	33	Female	Together	7	5	O	O	O	O	O	O	O	O	O	O	O	O	5	7	12
349	No	No	42	Female	Together	6	9	O	O	O	O	O	O	O	O	O	O	O	O	5	7	12
350	No	Yes	42	Female	Single	6	8	O	O	O	O	O	O	O	O	O	O	O	O	5	7	12
351	Yes	Yes	43	Female	Single	9	5	O	O	O	O	O	O	O	O	O	O	O	O	5	7	12
352	No	No	61	Male	Together	8	0	O	O	O	O	O	O	O	O	O	O	O	O	5	7	12
353	No	Yes	55	Male	Single	5	1	O	O	O	O	O	O	O	O	O	O	O	O	5	7	12
354	No	Yes	22	Male	Single	7	0	O	O	O	O	X	O	O	O	O	O	O	O	4	7	11
355	No	Yes	24	Female	Single	3	4	O	O	O	O	O	X	O	O	O	O	O	O	5	6	11
356	No	No	30	Female	Single	5	7	O	O	O	O	O	O	X	O	O	O	X	O	5	5	10
357	No	No	24	Female	Single	5	3	O	O	O	O	X	O	O	O	O	O	O	O	4	7	11
358	No	Yes	34	Female	Together	5	5	O	O	O	O	O	O	O	O	O	O	O	O	5	7	12
359	Yes	Yes	34	Female	Single	4	8	O	O	O	O	O	X	O	O	O	O	O	O	5	6	11
360	Yes	Yes	39	Female	Single	8	5	O	O	O	O	O	O	O	O	O	O	O	O	5	7	12
361	Yes	Yes	35	Female	Single	6	2	O	O	O	O	O	O	O	O	X	O	O	O	5	6	11
362	No	No	39	Female	Single	5	4	O	O	O	O	O	O	O	O	X	O	O	X	5	5	10
363	No	Yes	49	Male	Single	6	2	O	O	O	O	O	O	O	O	O	O	O	O	5	7	12
364	No	Yes	49	Female	Single	3	4	O	O	O	O	O	O	O	O	O	O	O	O	5	7	12
365	No	No	43	Female	Together	8	6	O	O	O	O	O	O	O	X	X	O	O	X	5	4	9
366	Yes	No	42	Female	Single	5	9	O	O	O	O	O	O	O	O	O	O	O	X	5	6	11
367	No	Yes	31	Female	Single	8	6	O	O	O	O	O	O	O	O	O	O	O	O	5	7	12
368	No	Yes	51	Female	Single	3	3	O	O	O	O	O	O	O	O	O	O	O	O	5	7	12
369	Yes	No	43	Female	Single	9	1	O	O	O	O	O	O	O	O	O	O	O	O	5	7	12
370	No	Yes	44	Female	Single	9	5	O	O	O	O	O	O	O	O	X	O	X	X	5	4	9
371	.	No	42	Female	Single	2	3	O	O	O	O	O	O	X	O	O	O	O	O	5	6	11
372	No	Yes	49	Female	Single	6	7	O	O	O	O	O	O	O	O	O	O	O	O	5	7	12
373	No	No	52	Male	Single	4	0	O	O	O	O	X	O	O	O	O	O	O	O	4	7	11
374	No	Yes	58	Male	Together	12	3	O	O	O	O	O	O	O	O	O	O	O	O	5	7	12
375	Yes	Yes	40	Male	Together	8	6	O	O	X	O	O	O	O	O	O	O	O	O	4	7	11
376	No	No	34	Male	Single	2	3	O	O	O	O	O	O	O	O	O	O	O	O	5	7	12
377	No	Yes	35	Female	Single	7	0	O	O	O	O	O	O	O	O	O	O	X	O	5	6	11
378	No	Yes	28	Female	Single	10	0	O	O	O	O	X	X	O	O	O	O	O	X	4	5	9
379	Yes	Yes	37	Female	Together	10	3	O	O	O	O	O	O	O	O	O	O	X	O	5	6	11
380	No	Yes	41	Female	Single	4	0	O	O	O	O	O	O	O	O	O	O	O	O	5	7	12
381	No	Yes	41	Female	Together	4	0	O	O	O	O	O	O	O	O	O	O	O	O	5	7	12
382	Yes	Yes	40	Female	Together	6	0	O	O	O	O	O	O	O	O	O	O	O	X	5	6	11
383	No	No	50	Male	Single	6	12	O	O	O	O	O	O	O	O	O	O	O	O	5	7	12
384	No	Yes	44	Female	Together	9	1	O	O	O	O	O	O	O	O	O	O	O	O	5	7	12
385	Yes	Yes	52	Male	Together	8	8	O	O	O	O	O	O	O	O	O	O	O	O	5	7	12
386	No	No	27	Male	Single	3	0	O	X	X	O	X	O	O	X	O	O	X	X	2	4	6
387	No	Yes	23	Female	Single	8	0	O	O	O	O	O	O	O	O	O	O	O	O	5	7	12
388	Yes	No	31	Female	Together	7	1	O	O	O	O	O	X	O	O	O	O	O	O	5	6	11
389	No	No	25	Female	Together	6	2	O	O	O	O	O	O	O	O	O	O	X	X	5	5	10
390	Yes	Yes	36	Male	Together	8	1	O	O	O	O	O	O	O	O	O	O	O	X	5	6	11
391	Yes	No	36	Female	Together	4	2	O	O	O	O	O	O	O	O	X	O	O	O	5	6	11
392	Yes	No	36	Female	Together	9	5	O	O	O	O	O	O	O	O	O	O	O	O	5	7	12
393	Yes	Yes	44	Male	Together	9	5	O	O	O	O	O	O	O	O	O	O	O	X	5	6	11
394	No	No	43	Female	Together	7	6	O	O	O	O	O	O	O	O	X	O	O	O	5	6	11
395	Yes	Yes	45	Female	Together	10	4	O	O	O	O	O	O	O	O	O	O	O	O	5	7	12
396	No	Yes	45	Female	Single	6	1	O	O	O	X	X	X	O	O	X	X	X	X	3	2	5
397	Yes	Yes	46	Female	Single	3	5	O	O	O	O	O	O	O	O	O	O	O	X	5	6	11
398	Yes	Yes	43	Female	Together	2	3	O	O	O	O	O	O	O	O	X	O	X	X	5	4	9
399	Yes	No	51	Female	Single	7	1	O	O	O	O	X	X	O	O	X	O	O	O	4	5	9
